# Supplementary material for: Modulating Glycoside Hydrolase Activity between Hydrolysis and Transfer Reactions Using an Evolutionary Approach
Source: Molecules. 2021 Oct 30;26(21):6586. doi: 10.3390/molecules26216586 (PMC8587830; doi:10.3390/molecules26216586)
Supplement: Supplementary file 1 [file molecules-26-06586-s001.zip]

Archive with 1 entries (1 files):
- molecules-1412390-SI.pdf
